# Supplementary material for: COVID-19 prevention and treatment: A critical analysis of chloroquine and hydroxychloroquine clinical pharmacology
Source: PLoS Med. 2020 Sep 3;17(9):e1003252. doi: 10.1371/journal.pmed.1003252 (PMC7470382; doi:10.1371/journal.pmed.1003252)
Supplement: S1 File — (CSV) [file pmed.1003252.s010.csv]

Outcome (0=survived; 1=died)	CQ+DCQ concentration on admission (umol/L)	CQ+DCQ observed peak concentration (umol/L)	Study	Prospectively studied
0	0.093805208	NA	Riou	No
0	0.257573468	NA	Riou	No
0	1.151068077	NA	Riou	No
0	1.897992047	NA	Riou	No
0	1.737350628	NA	Riou	No
0	2.775852455	NA	Riou	No
0	2.941184134	NA	Riou	No
0	2.654296539	NA	Riou	No
0	2.66211364	NA	Riou	No
0	1.913626249	NA	Riou	No
0	4.159088422	NA	Riou	No
0	3.845622684	NA	Riou	No
0	3.981249381	NA	Riou	No
0	4.885687931	NA	Riou	No
0	4.896631872	NA	Riou	No
0	5.938260539	NA	Riou	No
0	6.682057669	NA	Riou	No
0	6.844262509	NA	Riou	No
0	9.836648653	NA	Riou	No
0	9.850719434	NA	Riou	No
0	10.01292427	NA	Riou	No
0	9.722909838	NA	Riou	No
0	9.827268132	NA	Riou	No
0	9.817887611	NA	Riou	No
0	9.502858453	NA	Riou	No
0	9.495041352	NA	Riou	No
0	10.87046022	NA	Riou	No
0	11.03735532	NA	Riou	No
0	11.63458181	NA	Riou	No
0	11.77333535	NA	Riou	No
0	12.81965428	NA	Riou	No
0	12.98498596	NA	Riou	No
0	14.77822885	NA	Riou	No
0	14.76884833	NA	Riou	No
0	15.67016004	NA	Riou	No
0	15.52671624	NA	Riou	No
0	16.87086671	NA	Riou	No
0	18.06531969	NA	Riou	No
0	19.86325285	NA	Riou	No
0	21.80775665	NA	Riou	No
0	20.90957178	NA	Riou	No
0	23.60412639	NA	Riou	No
1	10.6324295	NA	Riou	No
1	10.64181002	NA	Riou	No
1	11.68812895	NA	Riou	No
1	13.9320277	NA	Riou	No
1	14.68051509	NA	Riou	No
1	15.12960753	NA	Riou	No
1	18.12355709	NA	Riou	No
1	19.02174196	NA	Riou	No
1	19.91367315	NA	Riou	No
1	20.22557547	NA	Riou	No
1	21.11750666	NA	Riou	No
1	23.81206127	NA	Riou	No
1	29.94965787	NA	Riou	No
1	30.98972312	NA	Riou	No
1	31.00223048	NA	Riou	No
1	34.28932132	NA	Riou	No
1	35.937557	NA	Riou	No
1	38.03332169	NA	Riou	No
1	44.17404514	NA	Riou	No
1	44.62001074	NA	Riou	No
1	44.76501795	NA	Riou	No
1	54.35034682	NA	Riou	No
1	57.04333801	NA	Riou	No
1	58.09122035	NA	Riou	No
1	58.84127116	NA	Riou	No
1	62.73184218	NA	Riou	No
1	72.47155878	NA	Riou	No
1	72.45123432	NA	Riou	No
1	74.258548	NA	Riou	No
1	79.35451594	NA	Riou	No
1	80.85149072	NA	Riou	No
1	80.56616655	NA	Riou	No
1	79.3670233	NA	Riou	No
1	79.68205246	NA	Riou	No
1	81.03089318	NA	Riou	No
1	80.74556901	NA	Riou	No
1	79.39672828	NA	Riou	No
1	79.55893312	NA	Riou	No
1	81.20560538	NA	Riou	No
1	80.53802498	NA	Riou	No
1	80.97461006	NA	Riou	No
1	79.77859365	NA	Riou	No
1	79.33888174	NA	Riou	No
1	80.81240522	NA	Riou	No
1	79.75670577	NA	Riou	No
1	81.23960977	NA	Riou	No
1	80.3336078	NA	Riou	No
1	79.13915482	NA	Riou	No
1	79.31074018	NA	Riou	No
0	40.64736017	NA	Riou	Yes
0	40.63328938	NA	Riou	Yes
0	40.76735266	NA	Riou	Yes
0	50.65207648	NA	Riou	Yes
0	50.82209842	NA	Riou	Yes
0	55.74804442	NA	Riou	Yes
0	60.53367346	NA	Riou	Yes
0	60.85339288	NA	Riou	Yes
0	71.0250043	NA	Riou	Yes
0	81.06255244	NA	Riou	Yes
1	81.04222798	NA	Riou	Yes
0	8.85	9.3	Clemessy	Yes
0	4.7	5.5	Clemessy	Yes
0	29	29	Clemessy	Yes
0	28	29	Clemessy	Yes
0	34.7	34.7	Clemessy	Yes
0	17.1	17.1	Clemessy	Yes
0	17.5	17.5	Clemessy	Yes
0	7.9	7.9	Clemessy	Yes
0	7.1	7.1	Clemessy	Yes
0	26.8	43.6	Clemessy	Yes
0	14.2	14.2	Clemessy	Yes
0	25	25	Clemessy	Yes
0	5.25	5.25	Clemessy	Yes
0	9.7	9.7	Clemessy	Yes
0	7.7	17	Clemessy	Yes
0	4.85	4.85	Clemessy	Yes
0	27	27	Clemessy	Yes
0	9.6	12.2	Clemessy	Yes
0	18.5	18.5	Clemessy	Yes
0	34.4	34.4	Clemessy	Yes
0	21	21	Clemessy	Yes
0	31.5	33.3	Clemessy	Yes
0	9.4	9.4	Clemessy	Yes
0	16.2	17.6	Clemessy	Yes
0	15	15.8	Clemessy	Yes
0	12.2	12.2	Clemessy	Yes
0	19.6	19.6	Clemessy	Yes
0	53	53	Clemessy	Yes
0	16.6	16.6	Clemessy	Yes
0	8.7	8.7	Clemessy	Yes
0	2.05	2.05	Clemessy	Yes
0	24.8	24.8	Clemessy	Yes
0	21.7	21.7	Clemessy	Yes
0	7.9	7.9	Clemessy	Yes
0	14.7	14.7	Clemessy	Yes
0	7.05	7.05	Clemessy	Yes
0	25.8	25.8	Clemessy	Yes
0	23.6	23.6	Clemessy	Yes
0	35	35	Clemessy	Yes
0	26.7	34.9	Clemessy	Yes
0	11.7	11.7	Clemessy	Yes
0	6.7	7.3	Clemessy	Yes
0	10	10	Clemessy	Yes
0	51	51	Clemessy	Yes
0	4.1	4.35	Clemessy	Yes
0	22	22	Clemessy	Yes
0	14.3	14.3	Clemessy	Yes
0	6.2	9.5	Clemessy	Yes
0	2.2	2.2	Clemessy	Yes
0	15.7	15.7	Clemessy	Yes
0	23	23	Clemessy	Yes
0	24	24	Clemessy	Yes
0	18.8	18.8	Clemessy	Yes
0	16.6	16.6	Clemessy	Yes
0	24.4	25.5	Clemessy	Yes
0	17	29	Clemessy	Yes
0	3.5	3.5	Clemessy	Yes
0	24.3	29	Clemessy	Yes
0	10.5	10.5	Clemessy	Yes
0	9.3	9.3	Clemessy	Yes
0	23.2	23.2	Clemessy	Yes
0	8.2	8.35	Clemessy	Yes
0	12.8	12.8	Clemessy	Yes
0	24.5	26.3	Clemessy	Yes
0	4.3	4.3	Clemessy	Yes
0	14.4	17.4	Clemessy	Yes
0	16	21.5	Clemessy	Yes
0	6.3	6.3	Clemessy	Yes
0	27.5	NA	Clemessy	Yes
0	1.75	5.4	Clemessy	Yes
0	18.5	18.5	Clemessy	Yes
0	8.2	9.6	Clemessy	Yes
0	5.8	7.2	Clemessy	Yes
0	13.9	13.9	Clemessy	Yes
0	25.2	25.2	Clemessy	Yes
0	3.5	3.5	Clemessy	Yes
0	67	67	Clemessy	Yes
0	14.5	14.5	Clemessy	Yes
0	34.4	34.4	Clemessy	Yes
0	22	22	Clemessy	Yes
0	5.4	5.4	Clemessy	Yes
0	21	27.2	Clemessy	Yes
0	2.9	2.9	Clemessy	Yes
0	14.5	14.5	Clemessy	Yes
0	19.1	19.1	Clemessy	Yes
0	28	28	Clemessy	Yes
0	12.7	12.7	Clemessy	Yes
0	7.25	10.2	Clemessy	Yes
0	2.1	12.4	Clemessy	Yes
0	23.7	23.7	Clemessy	Yes
0	22.4	22.4	Clemessy	Yes
0	24.7	25.7	Clemessy	Yes
0	15.4	18.4	Clemessy	Yes
0	44	52	Clemessy	Yes
0	10.5	NA	Clemessy	Yes
0	23.2	23.2	Clemessy	Yes
0	43.5	NA	Clemessy	Yes
0	20.6	NA	Clemessy	Yes
0	30.1	NA	Clemessy	Yes
0	18.4	NA	Clemessy	Yes
0	7.05	7.6	Clemessy	Yes
0	40.8	47.9	Clemessy	Yes
0	8.5	NA	Clemessy	Yes
0	38.7	38.7	Clemessy	Yes
0	26	26	Clemessy	Yes
0	9.1	9.1	Clemessy	Yes
0	9.25	NA	Clemessy	Yes
0	9	NA	Clemessy	Yes
0	31.5	NA	Clemessy	Yes
0	33.4	NA	Clemessy	Yes
0	13.7	NA	Clemessy	Yes
0	21.3	NA	Clemessy	Yes
0	14.4	NA	Clemessy	Yes
0	20.3	NA	Clemessy	Yes
0	16	NA	Clemessy	Yes
0	38.4	NA	Clemessy	Yes
0	19.8	NA	Clemessy	Yes
0	8.3	NA	Clemessy	Yes
0	4.7	NA	Clemessy	Yes
0	7.8	NA	Clemessy	Yes
0	16.4	NA	Clemessy	Yes
0	6.35	NA	Clemessy	Yes
0	24.7	NA	Clemessy	Yes
0	19.3	NA	Clemessy	Yes
0	4.9	NA	Clemessy	Yes
0	17.8	NA	Clemessy	Yes
0	18.3	NA	Clemessy	Yes
0	27.4	NA	Clemessy	Yes
0	3.8	NA	Clemessy	Yes
0	13.8	NA	Clemessy	Yes
0	3.25	NA	Clemessy	Yes
0	3.2	NA	Clemessy	Yes
0	10.9	NA	Clemessy	Yes
0	11.35	NA	Clemessy	Yes
0	11.5	NA	Clemessy	Yes
0	38.4	NA	Clemessy	Yes
0	16	NA	Clemessy	Yes
0	20	NA	Clemessy	Yes
0	13.8	NA	Clemessy	Yes
0	41	NA	Clemessy	Yes
0	16.6	NA	Clemessy	Yes
0	16.2	NA	Clemessy	Yes
0	9.8	NA	Clemessy	Yes
0	2.75	NA	Clemessy	Yes
0	6.6	NA	Clemessy	Yes
0	35.2	NA	Clemessy	Yes
0	21	NA	Clemessy	Yes
0	33	NA	Clemessy	Yes
0	6.7	NA	Clemessy	Yes
0	29	NA	Clemessy	Yes
0	2.3	NA	Clemessy	Yes
0	21.3	NA	Clemessy	Yes
0	64	NA	Clemessy	Yes
0	2.2	NA	Clemessy	Yes
0	35.5	NA	Clemessy	Yes
0	6.6	NA	Clemessy	Yes
0	13.3	NA	Clemessy	Yes
0	15.4	NA	Clemessy	Yes
0	12	NA	Clemessy	Yes
0	4.8	NA	Clemessy	Yes
0	7.2	NA	Clemessy	Yes
0	8.2	NA	Clemessy	Yes
0	9.25	NA	Clemessy	Yes
0	4.65	NA	Clemessy	Yes
0	17.4	NA	Clemessy	Yes
0	18.1	NA	Clemessy	Yes
0	7.5	NA	Clemessy	Yes
0	9.3	NA	Clemessy	Yes
1	50.5	NA	Clemessy	Yes
1	15.5	17.7	Clemessy	Yes
1	78	78	Clemessy	Yes
1	33.8	33.8	Clemessy	Yes
1	25.5	30.9	Clemessy	Yes
1	35.5	56.8	Clemessy	Yes
1	33	67.4	Clemessy	Yes
1	26	26	Clemessy	Yes
1	44.3	56.3	Clemessy	Yes
1	25	40.2	Clemessy	Yes
1	28.3	40.1	Clemessy	Yes
1	32.5	32.5	Clemessy	Yes
1	31.7	39.5	Clemessy	Yes
1	37	NA	Clemessy	Yes
1	47	NA	Clemessy	Yes
1	48.4	NA	Clemessy	Yes
1	34.4	NA	Clemessy	Yes
1	47	NA	Clemessy	Yes
1	40	NA	Clemessy	Yes
1	19	NA	Clemessy	Yes
1	62	NA	Clemessy	Yes
1	59	NA	Clemessy	Yes
1	58	NA	Clemessy	Yes
0	9.45	12.85	Clemessy	Yes
0	4	4	Clemessy	Yes
0	1.1	1.1	Clemessy	Yes
0	22.8	22.8	Clemessy	Yes
0	35.7	35.7	Clemessy	Yes
0	10.8	10.8	Clemessy	Yes
0	9.6	9.6	Clemessy	Yes
0	16.9	18.7	Clemessy	Yes
0	22.5	22.5	Clemessy	Yes
0	20.3	23.2	Clemessy	Yes
0	20.1	20.1	Clemessy	Yes
0	33.3	33.3	Clemessy	Yes
0	27	27	Clemessy	Yes
0	23.9	23.9	Clemessy	Yes
0	15.3	16.1	Clemessy	Yes
0	26	26	Clemessy	Yes
0	14.4	14.4	Clemessy	Yes
0	12	12	Clemessy	Yes
0	31.2	31.2	Clemessy	Yes
0	4.8	5.3	Clemessy	Yes
0	31	32	Clemessy	Yes
0	34.7	34.7	Clemessy	Yes
0	4.3	4.3	Clemessy	Yes
0	8.52	8.52	Clemessy	Yes
0	19.3	27.1	Clemessy	Yes
0	15.9	15.9	Clemessy	Yes
0	18.4	29.6	Clemessy	Yes
0	22.3	22.3	Clemessy	Yes
0	22	22	Clemessy	Yes
0	18.6	18.6	Clemessy	Yes
0	7.8	7.8	Clemessy	Yes
0	12.8	12.8	Clemessy	Yes
0	33.6	40.8	Clemessy	Yes
0	28	28	Clemessy	Yes
0	8.4	8.4	Clemessy	Yes
0	63	63	Clemessy	Yes
0	52.7	87.3	Clemessy	Yes
0	19.5	19.5	Clemessy	Yes
0	25	25	Clemessy	Yes
0	30.6	36.4	Clemessy	Yes
0	16.2	16.2	Clemessy	Yes
0	50	53.3	Clemessy	Yes
0	15	24.9	Clemessy	Yes
0	11.5	11.5	Clemessy	Yes
0	31	31	Clemessy	Yes
0	21	26	Clemessy	Yes
0	30.8	35.8	Clemessy	Yes
0	12.4	12.4	Clemessy	Yes
0	15.6	19.5	Clemessy	Yes
0	16.9	16.9	Clemessy	Yes
0	16.3	16.3	Clemessy	Yes
0	46.9	46.9	Clemessy	Yes
0	6.8	11	Clemessy	Yes
0	29	29	Clemessy	Yes
1	29	80.8	Clemessy	Yes
1	64	100	Clemessy	Yes
